# Supplementary material for: Is empathy one of the Big Three? Identifying its role in a dual-process model of ideology and blatant and subtle prejudice
Source: PLoS One. 2018 Apr 5;13(4):e0195470. doi: 10.1371/journal.pone.0195470 (PMC5886567; doi:10.1371/journal.pone.0195470)
Supplement: S1 Dataset — (XLSX) [file pone.0195470.s001.xlsx]

## Sheet: Sheet1
Gender	Age	FFI_Open1 (Recoded)	FFI_Open2	FFI_Open3 (Recoded)	FFI_Open4	FFI_Open5 (Recoded)	FFI_Open6 (Recoded)	FFI_Open7	FFI_Open8	FFI_Open9 (Recoded)	FFI_Open10	FFI_Open11 (Recoded)	FFI_Open12 (Recoded)	OPENNESS	FFI_Neuro1	FFI_Neuro2 (Recoded)	FFI_Neuro3	FFI_Neuro4	FFI_Neuro5	FFI_Neuro6	FFI_Neuro7	FFI_Neuro8	FFI_Neuro9 (Recoded)	FFI_Neuro10 (Recoded)	FFI_Neuro11 (Recoded)	FFI_Neuro12	NEUROTICISM	FFI_Agreeab1 (Recoded)	FFI_Agreeab2 (Recoded)	FFI_Agreeab3 (Recoded)	FFI_Agreeab4 (Recoded)	FFI_Agreeab5	FFI_Agreeab6 (Recoded)	FFI_Agreeab7	FFI_Agreeab8	FFI_Agreeab9	FFI_Agreeab10 (Recoded)	FFI_Agreeab11 (Recoded)	FFI_Agreeab12 (Recoded)	AGREEABLENESS	RWA1	RWA2 (Recoded)	RWA3	RWA4 (Recoded)	RWA5	RWA6	RWA7 (Recoded)	RWA8 (Recoded)	RWA9
1	23	5	4	2	2	4	2	5	4	4	4	4	5	3.75	1	4	5	1	3	4	5	4	4	4	4	3	3.5	4	2	5	5	3	5	4	3	5	2	4	4	4	4	1	2	1	2	3	1	1	3
1	20	5	5	5	5	5	3	2	5	5	5	5	5	4.58333	4	4	2	3	3	4	4	4	4	4	2	2	3.33333	3	4	5	5	4	5	4	3	5	4	4	5	4.27273	1	1	1	1	1	1	1	1	2
1	24	3	4	2	1	4	2	4	2	2	2	4	5	2.91667	3	4	4	4	4	4	4	4	3	2	5	4	3.75	4	1	4	5	4	3	5	4	4	3	2	4	3.63636	4	1	3	1	3	4	1	1	4
1	20	4	3	4	2	4	2	2	1	4	4	3	4	3.08333	4	4	4	4	4	5	4	2	2	2	4	4	3.58333	4	2	4	4	4	4	4	4	4	4	4	4	3.81818	5	1	3	2	2	1	5	1	4
2	19	5	4	3	4	4	3	5	5	5	4	5	5	4.33333	3	5	4	4	3	5	4	2	2	3	3	3	3.41667	4	3	4	5	4	4	4	4	4	3	2	3	3.72727	3	1	1	1	1	1	1	1	2
1	19	4	3	3	4	4	2	3	4	4	4	4	2	3.41667	2	3	2	2	2	3	3	2	3	2	2	3	2.41667	3	4	5	4	4	4	4	4	5	3	3	4	4	3	2	3	2	2	4	2	2	3
1	19	4	4	3	3	4	2	5	3	4	3	4	4	3.58333	2	4	4	1	2	2	2	2	1	4	4	3	2.58333	5	5	5	5	4	5	4	4	5	1	5	4	4.63636	4	1	2	3	4	3	2	1	4
2	21	4	3	2	2	4	2	2	2	4	4	4	5	3.16667	2	3	2	2	4	2	4	2	3	3	3	3	2.75	4	2	4	3	4	3	4	3	4	2	2	4	3.36364	3	1	1	2	1	3	3	1	1
1	19	5	4	4	2	5	2	4	4	4	4	5	5	4	4	4	2	2	1	4	2	4	4	2	5	4	3.16667	2	2	4	4	4	4	4	4	5	1	5	5	3.90909	2	2	2	2	1	1	2	1	2
1	22	5	4	3	3	4	2	4	4	4	4	4	5	3.83333	2	2	2	2	2	2	3	2	1	2	2	2	2	4	2	3	4	4	4	4	4	4	3	5	4	3.81818	4	1	4	1	2	2	2	1	4
1	23	2	5	2	2	3	2	2	4	4	5	4	5	3.33333	2	4	5	4	5	4	4	5	5	5	5	5	4.41667	4	1	4	4	5	5	4	4	5	4	4	1	3.72727	2	2	2	1	2	1	1	2	3
2	19	3	4	4	4	4	4	3	2	3	3	4	5	3.58333	3	4	3	2	2	2	3	2	3	2	2	4	2.66667	4	4	4	4	4	4	4	4	4	3	3	4	3.90909	4	2	2	1	2	2	2	2	2
1	23	5	4	2	2	3	4	4	2	4	4	5	5	3.66667	2	4	3	2	3	4	3	4	3	2	5	5	3.33333	5	4	5	5	4	5	4	4	5	4	3	5	4.45455	3	1	1	2	2	1	1	1	3
1	21	5	4	3	3	5	2	3	2	5	4	5	5	3.83333	3	3	1	3	2	2	3	4	3	4	3	5	3	5	2	5	5	3	4	5	5	5	2	3	5	4.27273	1	1	1	1	2	1	2	1	2
1	19	3	5	4	4	3	2	2	5	5	5	5	5	4	1	5	1	1	1	1	2	1	3	4	2	2	2	5	2	4	5	5	5	5	5	3	2	4	4	4.27273	4	1	2	2	1	1	1	1	2
2	22	5	3	2	2	4	3	3	4	2	3	3	2	3	2	2	2	1	1	2	3	3	2	3	2	2	2.08333	5	2	4	3	4	4	4	5	4	3	3	3	3.72727	4	1	3	2	2	3	4	4	4
1	23	4	4	2	3	4	2	4	2	4	4	4	2	3.25	4	4	4	2	2	4	4	4	3	2	2	2	3.08333	3	2	4	5	4	4	4	4	5	3	4	4	3.90909	2	1	2	3	1	1	1	1	4
1	20	4	4	3	3	4	2	3	4	2	3	4	4	3.33333	1	3	4	1	3	3	3	3	2	2	2	3	2.5	3	1	3	4	3	5	2	4	3	3	2	4	3.09091	4	1	1	3	1	4	4	1	5
1	21	4	4	4	4	4	4	5	5	4	3	4	4	4.08333	2	2	2	4	4	4	4	4	2	2	2	2	2.83333	4	4	4	4	4	4	4	4	2	2	2	4	3.63636	4	2	1	2	2	1	2	1	2
1	23	5	4	2	3	4	2	4	3	4	4	5	4	3.66667	2	4	2	2	2	4	2	4	4	2	2	4	2.83333	5	2	5	5	5	5	4	4	5	2	4	5	4.45455	5	1	3	2	1	2	2	1	5
1	25	4	5	4	5	4	3	4	4	3	4	3	5	4	3	4	4	3	3	4	3	4	3	3	4	4	3.5	3	2	4	5	4	4	4	3	4	3	4	4	3.72727	3	1	3	2	3	2	2	2	3
1	19	3	5	4	4	5	1	2	5	5	4	4	4	3.83333	4	2	4	2	2	4	3	4	4	2	5	3	3.25	3	2	5	5	4	5	5	5	5	1	5	4	4.36364	4	1	3	1	1	1	1	1	4
2	21	4	3	4	3	4	2	3	3	4	4	4	3	3.41667	3	3	2	3	2	2	3	3	2	3	2	3	2.58333	4	4	5	5	4	4	4	3	4	4	3	4	4	1	1	2	1	1	1	1	1	1
1	19	4	4	5	4	4	2	4	4	4	4	4	3	3.83333	4	3	3	2	2	2	2	3	2	2	4	3	2.66667	3	2	4	3	4	4	4	4	4	4	2	4	3.45454	2	3	2	4	2	2	3	3	3
2	23	4	5	4	5	4	2	4	4	5	5	5	5	4.33333	2	2	2	2	2	3	4	4	2	2	4	4	2.75	1	2	4	3	4	4	4	4	5	2	4	4	3.54546	2	1	1	1	1	1	4	1	4
1	20	2	2	2	2	5	4	3	3	4	5	5	5	3.5	3	3	3	2	2	2	1	4	2	2	5	3	2.66667	3	2	4	5	2	3	4	3	5	2	3	2	3.27273	3	2	2	1	2	1	1	1	4
1	24	2	3	4	3	4	3	2	2	2	2	2	4	2.75	4	4	3	3	3	4	3	2	3	3	4	2	3.16667	4	2	4	4	4	4	4	4	5	4	4	4	3.90909	3	2	3	2	3	1	2	2	3
1	19	4	5	3	2	4	4	5	4	5	4	5	5	4.16667	1	5	4	1	1	4	1	4	2	4	4	1	2.66667	5	2	5	5	5	5	5	4	5	4	4	5	4.54545	1	1	1	1	1	1	1	1	1
1	19	5	4	3	4	4	3	3	4	3	4	4	4	3.75	3	3	2	3	3	4	4	2	2	3	4	2	2.91667	3	4	4	4	4	4	4	3	4	3	2	4	3.63636	3	1	2	2	2	1	3	1	2
1	19	4	5	5	5	5	4	4	5	5	4	5	5	4.66667	5	5	3	4	4	4	4	4	5	1	4	1	3.66667	3	2	5	5	4	5	4	4	4	3	5	2	3.90909	1	1	1	1	1	1	1	1	4
1	21	4	5	4	4	4	1	4	4	4	5	4	5	4	4	4	4	4	4	4	4	4	4	4	4	4	4	4	1	4	2	3	2	4	3	4	2	4	3	3.09091	4	2	2	1	2	2	2	2	3
1	19	5	4	4	4	5	4	4	4	4	5	5	5	4.41667	2	4	1	1	1	1	4	2	2	2	4	2	2.16667	5	2	5	5	4	5	5	5	5	2	5	5	4.63636	2	1	3	1	1	1	1	1	3
1	20	4	5	5	4	4	2	2	4	4	4	5	5	4	2	2	1	2	1	4	1	1	2	2	4	3	2.08333	5	2	5	5	5	5	4	4	5	3	3	5	4.36364	2	2	1	3	2	1	1	1	2
1	20	2	3	2	2	3	3	2	4	3	4	5	5	3.16667	2	4	4	1	2	4	4	4	5	3	3	2	3.16667	5	3	4	4	4	4	4	4	4	4	4	4	4	4	1	3	1	3	2	2	1	4
1	19	5	4	5	4	4	3	4	3	4	3	4	3	3.83333	2	3	2	2	2	2	2	2	2	2	2	2	2.08333	3	3	4	3	3	4	4	4	4	4	5	4	3.72727	3	2	4	2	1	4	4	1	4
1	19	4	5	5	5	5	2	2	4	4	4	4	4	4	2	2	2	3	3	4	4	4	4	3	2	4	3.08333	5	3	5	2	4	5	3	4	4	3	3	5	3.90909	3	2	2	3	1	4	2	1	1
2	19	5	4	2	3	4	3	4	2	5	4	4	3	3.58333	1	4	4	2	4	3	4	2	2	3	4	4	3.08333	3	2	5	3	4	3	4	3	4	3	4	4	3.54546	3	2	2	2	2	2	3	1	3
1	20	4	3	3	2	3	2	4	2	4	3	5	4	3.25	2	4	2	3	4	4	3	2	2	4	2	3	2.91667	3	3	3	4	4	4	4	3	4	1	4	3	3.54546	4	2	1	3	2	2	3	1	4
1	20	2	4	4	4	3	2	4	4	4	4	4	5	3.66667	5	4	4	5	5	5	4	5	4	3	3	4	4.25	3	2	4	4	4	4	4	4	4	3	4	4	3.72727	4	2	2	2	2	2	1	1	3
1	22	2	2	3	3	4	3	4	4	4	4	5	5	3.58333	2	4	2	2	2	2	2	2	2	3	2	3	2.33333	5	2	4	4	4	4	4	3	4	3	4	4	3.81818	4	2	2	2	2	1	5	1	1
2	20	5	3	3	3	5	3	2	3	3	2	4	4	3.33333	3	3	4	3	3	2	3	3	3	4	5	4	3.33333	4	2	3	4	5	3	4	4	4	3	2	4	3.54546	5	1	2	2	3	3	2	2	5
1	22	4	4	3	2	4	3	5	4	4	3	4	5	3.75	1	5	1	1	1	5	4	3	1	1	5	5	2.75	3	3	5	5	4	5	5	5	5	3	2	5	4.27273	4	1	1	1	1	1	1	1	3
1	22	4	5	4	4	5	3	4	3	4	4	5	5	4.16667	2	3	3	1	1	3	2	4	3	3	4	4	2.75	3	4	5	4	4	5	4	4	4	3	4	3	4	2	2	1	2	1	1	1	1	3
2	22	5	4	4	4	4	4	3	4	5	4	4	4	4.08333	2	4	2	2	2	2	2	4	2	4	3	3	2.66667	4	3	5	4	5	5	4	4	5	2	4	4	4.27273	4	4	3	4	1	2	3	1	1
1	25	4	5	4	4	4	3	2	3	4	4	4	4	3.75	4	3	2	2	2	2	2	3	2	3	4	2	2.58333	2	4	5	4	4	4	4	4	4	3	4	4	3.90909	2	1	1	1	1	1	2	1	2
1	19	5	5	2	1	5	2	5	2	5	5	4	4	3.75	4	5	4	1	3	4	1	4	2	2	3	1	2.83333	5	1	5	5	5	5	5	4	4	2	3	5	4.27273	2	2	3	1	1	1	4	1	3
1	26	5	3	1	2	5	4	4	5	5	1	5	5	3.75	1	2	1	1	1	1	1	1	2	1	5	5	1.83333	4	2	2	4	4	5	4	4	3	4	4	4	3.63636	4	2	1	1	1	2	4	1	3
1	23	4	5	3	4	5	4	4	4	4	4	4	5	4.16667	3	4	4	2	2	4	4	4	2	4	5	5	3.58333	4	2	4	4	4	5	5	4	5	1	4	4	4.09091	2	2	1	1	1	2	1	1	4
1	19	5	4	4	3	5	3	4	4	5	4	5	4	4.16667	3	4	2	1	3	4	2	3	2	3	4	4	2.91667	5	2	5	4	5	5	5	4	5	3	5	4	4.45455	3	1	1	1	1	1	1	1	4
1	23	2	3	4	2	3	2	4	2	3	3	4	4	3	1	4	2	3	4	4	2	2	3	3	3	3	2.83333	3	4	4	5	2	3	4	5	3	3	3	4	3.63636	5	4	2	4	2	1	4	1	3
1	23	4	4	2	2	4	2	4	5	4	4	4	4	3.58333	4	4	1	4	4	4	4	5	4	4	4	4	3.83333	3	3	4	2	2	4	2	2	4	2	4	2	2.90909	3	2	2	3	2	2	1	1	3
1	19	1	5	5	3	3	2	4	2	4	5	5	5	3.66667	4	2	1	1	3	4	4	3	2	3	1	3	2.58333	5	2	5	5	5	5	4	5	5	5	3	5	4.45455	3	2	1	1	2	4	1	1	2
2	21	3	5	4	2	4	2	5	2	1	4	5	5	3.5	5	4	5	4	2	3	3	4	3	2	5	1	3.41667	5	2	2	4	5	5	5	5	5	5	5	5	4.36364	3	1	1	2	1	3	1	1	1
1	22	1	3	3	2	3	2	4	3	3	3	3	3	2.75	3	2	4	3	2	3	4	2	2	2	3	2	2.66667	2	2	4	4	4	4	4	4	2	3	4	3	3.36364	4	2	3	2	5	4	1	1	3
1	19	4	4	2	2	4	2	4	4	4	4	3	5	3.5	4	4	4	4	4	5	3	5	2	4	4	1	3.66667	3	1	5	5	5	4	4	4	4	1	4	5	4	1	2	2	2	2	3	1	1	4
2	21	2	3	4	2	4	3	2	2	4	3	3	5	3.08333	3	3	4	2	3	4	4	4	4	2	4	4	3.41667	3	2	4	4	4	5	4	5	5	2	2	3	3.72727	4	1	1	1	3	4	1	1	4
1	18	4	3	2	3	4	2	4	2	2	2	4	3	2.91667	4	3	2	3	2	3	2	3	3	4	4	5	3.16667	4	2	5	4	4	4	5	4	4	2	4	5	4.09091	3	2	3	2	1	4	2	1	2
1	22	4	3	4	4	4	2	4	4	4	4	4	4	3.75	4	4	4	4	3	4	2	3	3	4	4	4	3.58333	3	2	5	4	4	5	4	3	4	2	3	4	3.72727	4	2	3	1	3	2	1	1	4
1	18	4	4	2	4	4	2	5	5	4	3	5	5	3.91667	2	3	3	2	2	4	2	2	2	2	4	1	2.41667	4	2	5	5	5	5	4	5	5	4	5	5	4.54545	1	2	3	1	1	2	1	1	2
1	18	4	3	2	2	4	2	4	2	3	3	4	4	3.08333	2	4	3	2	3	2	2	2	2	2	2	2	2.33333	4	3	4	4	3	4	4	4	4	3	4	4	3.81818	4	3	3	4	2	2	2	2	4
1	18	5	4	4	5	4	2	2	3	1	2	4	5	3.41667	2	4	3	2	4	4	4	4	2	4	3	3	3.25	3	2	5	3	4	5	4	3	4	4	4	4	3.72727	5	1	3	1	1	1	1	1	5
2	22	4	5	4	4	5	3	5	5	5	5	4	4	4.41667	2	4	4	1	2	5	2	2	3	2	4	2	2.75	2	4	2	4	5	4	5	5	5	5	4	4	4	2	2	1	1	1	1	3	1	2
1	19	4	4	3	4	4	2	4	4	4	2	4	4	3.58333	4	4	4	4	4	4	2	4	3	4	4	4	3.75	3	2	2	4	4	2	4	4	5	4	4	4	3.45454	4	1	3	1	2	2	2	2	3
1	21	4	4	3	3	4	3	4	3	4	4	4	5	3.75	4	2	2	1	1	2	3	3	2	2	4	3	2.41667	3	2	5	4	4	3	4	3	4	3	5	4	3.72727	3	1	1	1	1	1	2	1	3
1	21	5	4	2	4	4	2	2	5	5	5	5	5	4	4	4	3	4	5	4	4	3	3	4	2	3	3.58333	4	2	5	5	5	5	5	4	5	4	4	4	4.36364	4	3	1	1	1	1	1	1	2
1	20	5	5	2	4	4	1	5	2	2	4	5	5	3.66667	2	3	4	4	3	4	2	4	3	2	4	4	3.25	5	4	2	4	4	4	4	4	5	4	4	4	4	4	2	4	1	1	1	1	1	4
1	26	4	5	5	4	4	4	5	5	5	5	5	5	4.66667	3	2	2	1	1	1	1	1	2	2	4	2	1.83333	5	4	5	5	4	5	5	4	5	4	2	4	4.36364	2	1	1	1	1	1	1	1	1
1	18	4	4	5	4	4	2	4	3	3	3	5	5	3.83333	4	3	4	4	4	5	4	4	3	2	4	2	3.58333	3	2	4	3	3	3	4	3	4	3	3	2	3.09091	5	3	2	1	1	3	2	1	4
2	19	4	2	2	2	4	2	4	4	2	2	4	4	3	3	2	4	4	4	4	2	4	2	3	4	4	3.33333	2	2	2	2	4	4	3	3	2	2	4	4	2.90909	5	1	4	2	2	1	1	1	4
1	19	5	5	3	4	4	2	5	4	5	1	3	2	3.58333	4	3	5	4	4	4	2	5	3	3	2	5	3.66667	5	1	5	5	5	5	5	4	4	2	5	5	4.45455	5	1	3	4	1	3	2	3	5
2	19	4	3	2	2	4	2	2	4	3	4	4	4	3.16667	1	2	2	2	2	3	3	4	2	2	3	2	2.33333	5	3	3	5	5	5	4	4	5	2	4	3	4.18182	4	2	3	1	3	4	3	1	4
1	19	4	2	2	2	5	2	4	3	5	3	4	4	3.33333	3	4	3	4	4	2	2	2	4	4	4	4	3.33333	4	2	4	4	5	4	4	4	5	2	4	5	4.09091	4	1	3	2	2	1	2	1	4
1	18	4	4	4	3	4	5	2	4	4	3	4	3	3.66667	2	3	4	2	2	4	3	4	4	4	2	2	3	4	2	5	5	4	5	4	4	5	3	4	2	4	1	1	1	3	1	2	1	4	3
2	18	2	2	2	2	4	2	4	4	2	4	4	3	2.91667	2	2	2	2	2	3	2	2	2	2	4	3	2.33333	4	2	4	2	4	4	4	4	4	2	2	2	3.27273	4	2	3	2	4	4	2	1	4
1	18	3	3	2	3	4	3	3	3	3	3	1	2	2.75	2	2	1	1	1	1	2	4	2	1	5	1	1.91667	5	2	5	5	5	5	4	4	4	4	3	4	4.18182	4	3	5	5	1	1	2	1	4
1	20	3	4	4	4	5	2	3	2	4	2	4	3	3.33333	1	2	3	2	1	4	2	3	2	2	4	3	2.41667	4	2	4	4	5	4	5	5	5	2	4	4	4.18182	5	2	2	4	2	3	2	2	4
1	18	4	3	3	3	5	3	4	4	3	3	4	5	3.66667	3	3	3	2	2	4	3	2	2	2	4	3	2.75	4	2	4	4	4	2	4	4	3	2	4	2	3.36364	3	1	1	2	2	1	1	1	3
1	19	4	4	3	2	4	2	4	4	4	4	5	5	3.75	2	5	2	2	2	4	4	1	2	2	2	2	2.5	2	2	5	4	5	4	4	3	5	2	2	4	3.63636	5	1	2	3	4	1	1	2	4
1	19	4	3	3	4	4	2	4	3	3	4	4	4	3.5	2	2	2	2	2	4	2	4	2	2	4	2	2.5	4	2	4	4	4	4	4	4	4	4	4	4	3.81818	4	2	3	2	2		1	1	4
1	20	5	4	2	2	4	2	4	4	3	3	4	4	3.41667	2	3	1	2	2	4	2	3	2	3	4	2	2.5	3	2	5	4	5	5	4	4	5	4	4	5	4.18182	4	1	2	2	5	1	1	1	4
1	19	2	3	2	2	4	2	1	3	4	2	5	4	2.83333	4	4	2	2	4	4	3	4	4	4	4	2	3.41667	4	2	4	4	4	5	4	4	3	4	3	4	3.72727	3	1	4	2	2	2	1	1	3
1	19	2	4	2	4	4	2	4	2	2	4	2	2	2.83333	5	4	4	5	4	4	4	3	3	2	4	1	3.58333	4	2	5	5	5	5	5	5	5	3	4	5	4.54545		2	4	4	3	4	2	1	4
1	21	5	4	4	4	5	2	4	5	4	3	3	5	4	1	2	2	2	2	3	3	3	2	2	5	4	2.58333	3	3	5	5	4	5	4	5	5	4	4	5	4.36364	3	2	3	1	2	2	1	1	4
1	19	4	4	5	4	4	2	4	4	5	4	5	4	4.08333	4	3	4	3	4	5	4	5	3	5	5	4	4.08333	2	3	5	4	4	4	4	3	5	4	4	3	3.72727	1	1		2	1	1	2	1	1
1	19	5	3	4	4	5	2	4	3	4	4	4	5	3.91667	4	4	4	4	4	4	4	4	5	5	4	4	4.16667	3	1	5	5	5	5	5	5	5	1	4	4	4.27273	4	1	4	1	3	2	1	2	4
1	18	4	4	2	2	4	3	4	4	4	4	2	4	3.41667	4	4	4	4	4	4	4	4	4	4	3	2	3.75	4	2	4	4	5	4	5	4	4	2	5	5	4.18182	5	1	2	1	1	2	4	1	3
1	21	4	2	2	2	4	3	2	2	2	2	4	4	2.75	2	2	2	3	3	4	3	3	2	2	4	2	2.66667	4	2	4	4	4	4	4	4	4	2	4	4	3.81818	5	2	4	3	1	2	3	1	5
1	18	4	1	1	5	5	4	2	2	1	2	3	5	2.91667	5	4	1	4	4	4	3	4	4	4	5	5	3.91667	4	2	4	3	5	4	4	5	2	4	2	5	3.63636	5	2	1	1	2	3	1	1	3
1	21	5	3	2	2	5	3	3	4	3	4	3	4	3.41667	3	3	2	2	2	3	4	3	2	4	3	4	2.91667	3	2	5	4	5	4	4	5	5	3	4	5	4.18182	3	2	3	3	4	2	1	2	3
1	42	4	5	5	5	4	4	3	3	4	4	5	5	4.25	2	5	4	3	4	4	4	4	4	4	3	2	3.58333	5	3	5	4	4	4	4	3	4	3	2	4	3.81818	1	1	1	1	2	1	3	2	2
1	20	3	3	2	2	4	3	4	3	4	3	3	5	3.25	5	4	4	5	4	4	3	4	5	4	5	3	4.16667	5	3	5	5	5	5	4	5	4	3	3	2	4.18182	5	1	3	1	2	3	3	1	3
1	18	4	4	2	4	5	2	4	2	4	4	4	3	3.5	4	2	2	4	4	4	4	4	4	4	4	4	3.66667	4	2	4	4	4	4	4	4	4	2	4	4	3.81818	2	2	3	2	1	4	1	2	4
1	18	2	4	3	2	4	2	2	4	4	4	4	4	3.25	2	3	3	3	3	4	4	4	2	3	4	4	3.25	2	1	2	3	5	2	4	4	5	1	3	3	3.09091	4	2	3	2	2	3	2	2	3
1	26	5	5	4	4	3	2	3	3	3	4	4	1	3.41667	3	5	5	3	3	4	3	4	5	4	4	3	3.83333	3	2	4	4	4	4	4	4	4	4	4	4	3.72727	5	4	3	5	2	4	4	2	4
1	18	2	2	4	2	4	2	2	2	4	4	4	4	3	3	4	4	4	2	4	4	2	4	4	4	2	3.41667	2	2	4	4	4	4	4	4	4	4	4	4	3.63636	4	3	2	2	2	2	2	2	3
1	23	2	4	2	3	4	4	4	4	5	3	4	5	3.66667	2	3	4	2	2	4	4	2	2	4	2	2	2.75	4	2	4	4	4	4	4	4	4	2	4	3	3.72727	2	2	2	5	1	2	2	1	2
1	18	4	4	5	5	5	1	5	4	4	4	5	4	4.16667	1	1	1	1	1	1	3	1	2	4	4	2	1.83333	4	2	4	2	4	5	5	4	4	5	5	5	4	5	1	4	2	2	4	2	1	4
1	19	2	4	4	3	4	2	2	3	5	4	4	3	3.33333	2	3	2	2	3	4	2	4	2	4	4	4	3	4	2	3	4	5	5	4	4	4	4	1	4	3.63636	3	1	2	2	2	1	5	1	2
1	20	4	3	2	4	4	4	2	2	3	4	2	5	3.25	4	4	4	3	3	4	4	4	2	3	4	2	3.41667	4	2	4	4	4	5	4	4	4	2	3	2	3.63636	4	2	2	1	2	5	1	1	4
1	18	4	4	4	3	4	2	5	3	4	4	5	2	3.66667	2	2	2	1	1	2	2	2	1	1	3	2	1.75	4	2	3	5	4	5	4	4	4	4	5	3	3.90909	4	2	2	4	2	4	3	1	2
1	20	2	4	5	4	4	2	4	3	4	3	3	4	3.5	3	3	1	2	2	4	2	1	1	1	4	2	2.16667	4	3	5	5	5	4	4	4	4	3	4	3	4.09091	4	1	3	1	2	1	1	1	3
1	18	2	4	2	4	2	2	4	4	2	4	4	2	3	2	4	2	2	3	3	4	4	3	3	2	2	2.83333	2	2	2	2	4	4	2	4	4	2	2	3	2.81818	3	2	2	1	2	4	2	1	3
1	18	5	5	5	5	4	4	4	4	5	5	5	4	4.58333	4	5	5	4	4	5	4	5	4	5	4	4	4.41667	5	2	4	5	5	5	5	4	5	4	2	5	4.27273	2	2	1	1	2	1	1	1	3
1	19	2	5	4	5	4	3	2	3	4	4	4	5	3.75	2	2	3	2	1	4	2	4	2	1	3	1	2.25	1	3	5	3	4	4	4	3	4	4	4	4	3.54546	4	3	1	1	1	3	3	2	3
2	21	4	3	4	3	4	2	4	4	4	4	4	5	3.75	4	3	3	4	2	4	2	2	2	1	1	1	2.41667	3	3	5	4	4	4	4	4	5	4	5	5	4.18182	5	2	3	1	1	2	2	1	4
1	20	2	4	3	4	4	4	4	4	4	4	4	4	3.75	2	3	2	2	3	4	3	3	3	3	2	2	2.66667	3	3	4	4	4	4	4	3	4	2	4	4	3.72727	3	1	3	2	2	1	2	1	4
2	23	3	4	5	5	4	2	2	1	3	3	4	4	3.33333	2	4	4	2	4	2	2	4	5	4	4	3	3.33333	2	2	4	4	4	4	4	2	4	4	2	4	3.27273	4	3	3	2	1	2	3	2	3
1	18	2	4	3	4	4	3	4	3	3	4	4	4	3.5	3	3	2	2	3	2	3	4	3	2	5	4	3	2	3	4	4	4	4	4	4	4	2	4	4	3.72727	3	2	2	1	1	3	1	1	2
1	18	4	2	3	2	4	3	1	4	4	5	5	5	3.5	2	2	4	4	4	4	3	4	3	2	4	2	3.16667	4	3	5	5	4	4	4	4	5	4	3	3	4	3	1	2	2	1	2	1	1	3
1	19	4	4	3	2	4	3	2	2	4	3	4	4	3.25	2	3	2	2	1	3	4	4	2	4	3	2	2.66667	4	4	4	4	4	4	4	4	5	4	5	5	4.27273	3	3	4	3	2	4	5	1	4
1	19	2	4	2	3	5	4	3	3	4	4	4	5	3.58333	2	2	2	2	2	2	2	3	2	4	3	3	2.41667	3	2	5	4	4	4	4	4	4	4	4	4	3.81818	2	1	3	4	1	2	1	1	2
1	23	4	4	3	4	4	2	4	3	3	4	4	4	3.58333	2	2	2	2	2	3	3	2	2	4	4	3	2.58333	3	2	4	4	4	4	4	4	4	3	3	4	3.63636	3	2	3	1	2	4	1	1	3
1	18	4	4	2	4	4	2	4	4	4	4	4	4	3.66667	3	4	2	2	2	5	4	4	3	2	5	4	3.33333	2	2	3	2	4	4	4	4	3	3	4	4	3.27273	4	2	2	2	3	3	2	1	3
1	19	3	5	5	5	5	1	2	5	5	5	5	4	4.16667	1	3	4	1	2	4	4	4	3	2	1	2	2.58333	5	3	5	5	5	5	5	5	5	3	4	5	4.72727	4	3	3	1	1	2	1	1	4
1	34	2	3	4	4	4	2	2	3	4	3	4	2	3.08333	2	4	2	2	2	3	2	3	4	2	3	2	2.58333	4	2	4	4	4	4	4	3	5	4	5	4	3.90909	4	2	2	3	1	2	3	3	4
1	19	5	4	3	3	4	2	2	4	5	4	5	5	3.83333	5	4	4	4	4	4	3	2	4	4	4	4	3.83333	4	2	5	5	4	4	4	4	4	4	4	2	3.81818	3	3	2	1	1	2	1	1	3
2	24	4	5	4	4	4	2	5	4	4	4	5	5	4.16667	2	3	2	2	2	4	4	2	2	4	4	4	2.91667	3	3	4	4	5	4	4	4	4	3	4	4	3.90909	2	1	2	1	1	1	1	1	1
1	18	3	4	4	4	2	2	4	4	4	3	3	2	3.25	1	1	1	1	1	3	1	1	1	1	1	3	1.33333	3	3	4	5	5	5	3	5	5	4	5	5	4.36364	5	2	2	4	4	3	3	4	4
2	22	2	4	2	2	5	3	2	3	5	5	3	5	3.41667	3	4	4	4	3	2	4	3	2	1	5	3	3.16667	2	1	4	2	5	5	4	5	5	1	4	3	3.63636	2	3	2	1	2	3	2	1	4
2	18	4	4	5	5	5	3	4	4	5	4	5	5	4.41667	3	3	1	2	2	2	3	1	2	2	4	1	2.16667	5	4	5	5	5	5	5	4	5	3	5	5	4.81818	1	1	1	2	2	1	1	1	2
1	23	4	1	2	2	4	2	4	3	3	3	4	3	2.91667	2	4	1	2	3	5	4	3	4	3	1	3	2.91667	4	2	5	5	4	5	3	4	5	3	3	5	4.09091	4	2	3	2	3	1	1	2	4
2	23	3	3	2	3	4	4	2	3	4	3	4	3	3.16667	2	3	2	2	3	4	3	4	3	3	4	3	3	3	2	4	4	4	4	4	3	4	3	4	3	3.54546	4	4	4	2	3	2	2	1	4
1	18	3	4	2	4	3	2	4	3	3	4	2	5	3.25	3	2	1	3	3	3	3	4	3	4	5	3	3.08333	4	2	4	4	4	5	4	5	5	2	4	3	4	3	1	3	2	1	2	1	1	3
1	21	2	2	3	1	4	2	3	1	5	1	5	5	2.83333	4	2	2	3	2	4	2	4	4	2	4	2	2.91667	5	2	5	5	4	5	5	4	2	2	4	5	4.18182	4	1	2	1	1	2	2	1	5
1	18	5	4	1	1	4	4	4	3	3	3	4	4	3.33333	2	2	2	1	1	2	2	4	2	3	4	3	2.33333	3	4	5	5	3	4	5	4	4	2	5	4	4.18182	2	2	3	4	2	3	1	2	2
1	23	3	4	4	3	4	2	4	2	3	3	4	4	3.33333	2	4	2	2	4	3	4	4	3	4	2	2	3	2	3	5	3	4	3	4	3	4	4	4	3	3.45454	5	2	5	3	3	3	3	1	5
1	20	5	4	2	2	4	2	4	2	4	3	4	5	3.41667	4	4	4	4	4	4	4	4	4	4	4	4	4	5	2	5	4	2	5	5	4	5	3	4	5	4.18182	5	1	4	1	2	2	1	1	4
1	18	5	3	1	3	4	2	2	3	4	2	5	4	3.16667	4	5	1	4	1	4	4	4	2	5	5	4	3.58333	5	5	5	5	4	5	5	5	5	1	2	4	4.54545	3	1	2	2	1	1	2	1	3
1	18	5	4	4	4	4	2	4	3	4	4	5	4	3.91667	2	4	4	2	2	4	3	4	2	4	5	4	3.33333	4	2	4	4	4	4	4	3	4	2	4	4	3.72727	3	1	2	5	1	1	1	1	4
1	21	5	5	3	4	4	2	5	4	5	3	4	4	4	1	4	3	1	1	2	2	2	1	1	2	1	1.75	5	2	5	5	5	5	5	5	5	2	5	5	4.72727	5	3	3	4	1	2	3	1	4
1	19	5	4	2	2	2	2	2	3	3	4	4	4	3.08333	4	4	4	4	4	4	4	4	5	4	2	3	3.83333	4	1	5	4	4	5	4	4	5	3	2	4	3.81818	4	1	3	2	4	4	2	1	4
1	22	5	4	5	4	4	2	4	5	4	5	5	5	4.33333	2	3	1	1	1	2	1	3	2	2	2	2	1.83333	5	2	5	5	4	5	4	4	5	4	3	1	3.90909	2	2	1	1	1	1	1	1	1
1	18	3	4	3	4	4	2	4	4	4	3	4	5	3.66667	4	2	2	2	2	2	2	1	2	1	2	1	1.91667	4	3	5	5	5	5	5	5	5	4	4	4	4.54545	2	2	2	2	1	1	2	1	3
1	21	4	5	4	5	4	4	2	4	4	4	5	5	4.16667	4	2	1	2	4	4	4	2	5	2	4	3	3.08333	5	4	5	5	4	4	4	4	4	4	4	4	4.27273	1	3	1	1	1	1	1	1	2
1	21	3	4	3	3	4	2	4	3	3	2	3	3	3.08333	1	2	1	1	1	2	1	1	1	3	4	2	1.66667	3	2	5	5	4	5	4	4	5	2	5	4	4.18182	4	2	2	2	1	2	1	1	4
1	18	2	5	3	4	3	3	5	3	2	4	2	3	3.25	3	3	3	4	2	4	4	3	4	4	2	1	3.08333	3	2	5	5	4	5	4	4	4	2	3	2	3.72727	2	2	4	4	2	1	5	5	4
1	18	4	4	4	4	3	2	2	4	4	4	3	4	3.5	3	4	3	2	4	4	4	4	3	4	4	3	3.5	5	2	4	4	3	5	5	4	4	3	4	5	4.09091	3	1	2	3	2	1	2	1	2
1	18	5	5	5	4	4	3	2	4	4	5	5	4	4.16667	4	2	4	4	4	4	4	4	4	4	2	4	3.66667	4	2	5	4	4	5	5	4	5	2	5	4	4.27273	4	1	1	1	2	1	1	1	4
1	18	2	4	4	4	5	3	2	3	4	4	2	3	3.33333	4	5	4	4	4	5	4	5	5	5	5	4	4.5	4	2	5	4	5	4	5	2	5	2	2	5	3.90909	5	3	3	3	2	4	2	1	4
1	18	3	3	1	3	4	2	5	4	2	2	5	5	3.25	2	3	2	1	3	2	2	3	1	2	3	3	2.25	1	5	4	5	5	5	4	4	5	3	5	5	4.36364	3	1	3	2	1	1	3	1	3
1	18	3	3	4	3	4	3	4	2	3	3	4	4	3.33333	2	4	4	3	3	4	3	3	3	3	3	3	3.16667	3	4	4	4	4	4	4	4	4	2	4	4	3.90909	1	2	2	2	2	2	2	2	2
2	23	4	4	2	4	5	2	4	4	5	5	4	5	4	1	1	1	1	2	1	4	1	1	1	2	1	1.41667	5	5	4	3	4	5	4	5	4	3	4	5	4.36364	1	1	1	2	2	2	1	1	2
1	23	4	4	3	3	4	3	4	2	2	4	4	3	3.33333	4	4	4	4	4	5	4	5	4	5	3	4	4.16667	3	2	5	5	4	5	4	4	5	2	4	4	4.09091	4	2	3	2	1	4	2	2	3
2	18	4	3	2	2	4	2	3	3	3	4	4	4	3.16667	3	4	4	4	4	4	3	4	2	3	3	3	3.41667	4	2	4	3	4	3	3	3	4	2	3	4	3.36364	4	1	4	2	2	2	2	1	3
1	21	4	4	4	4	4	3	1	2	3	4	5	2	3.33333	4	4	5	3	4	4	4	4	3	3	4	5	3.91667	4	2	4	5	4	4	4	4	4	2	2	4	3.72727	3	1	3	3	1	1	1	1	2
1	31	5	4	1	2	2	2	5	4	4	2	5	5	3.41667	1	4	4	1	2	2	4	1	4	2	5	5	2.91667	4	4	5	5	5	5	4	5	5	4	2	5	4.45455	4	1	1	1	2	1	1	1	4
2	22	3	3	5	1	4	2	4	5	1	3	3	5	3.25	3	3	3	3	4	5	4	4	4	3	4	3	3.58333	3	2	3	4	4	1	4	4	3	2	3	4	3.18182	5	1	3	1	1	1	1	1	3
1	22	3	4	1	2	4	2	3	2	3	4	2	5	2.91667	4	3	1	4	4	4	4	4	4	3	5	3	3.58333	5	1	5	5	5	5	5	4	5	1	5	4	4.45455	3	1	1	1	1	2	1	1	5
1	28	3	4	4	4	5	2	2	4	4	5	4	5	3.83333	2	3	4	1	2	4	3	2	4	4	4	3	3	5	3	4	5	4	5	4	5	5	3	3	4	4.27273	2	1	1	1	1	1	2	1	1
1	21	2	3	2	2	4	4	2	2	4	3	4	4	3	1	4	4	5	4	4	4	4	3	4	3	4	3.66667	4	2	5	3	4	4	5	4	5	2	2	4	3.81818	5	2	3	2	2	1	2	1	4
1	20	3	4	5	4	4	2	3	2	4	4	4	4	3.58333	2	4	2	3	2	3	4	4	1	2	4	4	2.91667	4	2	4	4	4	4	4	4	4	2	4	4	3.81818	2	1	2	3	2	3	4	1	4
1	18	4	3	2	2	4	2	4	3	4	3	4	4	3.25	1	3	3	2	3	3	3	4	4	4	4	5	3.25	4	2	5	5	4	5	4	4	4	2	3	4	4	5	1	1	1	2	1	1	1	4
1	18	2	4	5	4	4	2	2	4	5	5	4	5	3.83333	3	4	2	3	4	4	2	4	2	3	4	3	3.16667	4	4	5	5	4	5	5	4	4	4	4	4	4.36364	3	1	2	1	1	1	1	1	3
1	18	5	4	3	4	3	3	2	2	4	4	3	3	3.33333	3	4	3	2	3	4	4	4	3	4	3	4	3.41667	4	3	5	3	4	4	4	4	4	3	3	4	3.81818	3	1	3	4	2	3	2	1	3
1	19	3	4	4	4	4	3	2	1	5	4	4	4	3.5	5	5	5	4	4	5	4	3	4	4	5	3	4.25	4	3	4	5	5	4	5	4	5	3	2	5	4.18182	2	1	3	2	3	2	1	1	5
1	24	5	4	4	4	4	2	5	4	4	3	5	4	4	2	3	1	1	2	2	4	3	3	1	5	2	2.41667	4	3	5	5	4	5	5	5	4	2	5	5	4.54545	3	2	2	3	4	2	2	1	3
1	22	5	5	5	5	5	5	5	5	5	5	5	5	5	2	4	1	1	2	2	2	4	1	2	4	2	2.25	3	5	5	4	5	4	5	4	5	1	5	5	4.54545	3	1	2	1	1	1	1	1	2
1	24	4	2	2	2	4	1	1	4	3	4	4	4	2.91667	2	3	2	2	2	4	4	4	2	4	5	4	3.16667	4	2	5	4	4	4	4	4	4	2	4	4	3.90909	5	1	3	2	2	1	1	1	5
1	21	4	4	4	4	4	2	2	3	4	4	4	5	3.66667	3	4	4	3	3	4	2	4	2	2	3	3	3.08333	5	2	5	5	5	5	5	4	5	1	4	5	4.54545	5	1	3	1	2	1	2	1	3
1	18	2	4	4	4	4	3	5	4	4	4	5	4	3.91667	2	3	4	3	2	4	4	3	2	2	4	2	2.91667	3	3	4	3	4	4	4	4	4	3	3	4	3.63636	2	2	1	3	1	1	2	1	2
2	29	4	5	5	5	4	4	5	5	5	4	5	4	4.58333	1	2	2	1	1	2	2	1	2	2	2	2	1.66667	4	4	5	4	4	3	4	4	5	4	4	4	4.09091	2	2	1	2	1	1	2	1	1
1	21	2	4	4	4	4	2	5	4	4	4	3	4	3.66667	4	3	4	4	3	4	3	3	3	3	3	3	3.33333	2	4	5	4	4	4	2	4	4	2	4	2	3.54546	2	1	1	1	3	2	1	1	4
2	22	3	5	4	3	4	2	5	4	4	5	5	5	4.08333	3	2	5	1	4	5	4	4	4	3	5	1	3.41667	3	1	4	2	5	5	4	3	5	4	1	5	3.45454	4	2	3	1	1	4	2	1	4
2	21	2	4	2	1	3	2	4	2	2	3	4	5	2.83333	2	3	4	3	3	3	4	4	3	3	5	3	3.33333	4	2	4	5	5	4	4	4	4	4	4	3	3.90909	5	1	4	1	2	3	2	1	4
1	21	2	4	4	4	4	2	2	3	4	4	4	3	3.33333	3	4	2	2	2	4	4	4	3	4	4	4	3.33333	3	2	4	4	4	4	4	4	4	2	4	4	3.72727	4	2	3	2	2	3	1	1	3
2	20	4	4	3	3	4	2	2	4	4	4	5	5	3.66667	3	2	4	3	3	2	2	3	2	2	4	2	2.66667	3	2	4	5	4	3	5	4	5	3	3	4	3.81818	2	2	1	1	1	1	2	1	2
2	24	3	5	4	3	4	2	3	5	5	5	3	5	3.91667	2	3	2	4	3	3	3	3	3	3	4	3	3	2	1	5	5	5	4	5	4	4	3	2	3	3.63636	5	4	3	1	1	2	4	1	5
2	19	1	2	4	1	3	2	4	3	4	2	4	5	2.91667	2	2	5	1	3	4	3	3	2	1	2	3	2.58333	4	2	5	5	4	5	4	5	4	3	4	4	4.18182	3	2	3	2	2	1	2	2	3
1	24	2	4	4	3	4	3	3	4	4	3	5	5	3.66667	3	3	3	2	3	4	5	4	3	3	4	3	3.33333	4	2	5	4	4	5	4	4	4	3	4	2	3.81818	5	1	2	1	1	2	1	1	4
1	18	2	4	4	3	4	1	4	3	4	2	4	5	3.33333	1	2	4	2	4	4	1	1	4	4	5	5	3.08333	5	5	5	5	4	5	4	4	4	2	5	5	4.63636	3	1	3	1	3	1	1	1	5
2	18	2	4	2	3	2	3	4	3	3	4	4	4	3.16667	2	4	2	1	1	1	1	1	2	2	3	2	1.83333	2	3	4	5	4	4	4	4	4	3	4	4	3.81818	2	3	2	1	1	3	2	2	3
1	18	4	5	5	5	4	3	5	5	3	5	5	5	4.5	2	4	4	5	4	5	3	4	5	5	4	4	4.08333	5	2	5	5	4	5	4	4	5	2	4	5	4.36364	4	1	2	3	1	2	1	1	2
1	18	4	3	2	2	3	4	4	4	3	4	4	5	3.5	2	4	3	4	4	5	4	4	2	2	3	2	3.25	5	1	5	4	5	5	5	5	5	2	4	5	4.45455	3	2	1	1	1	4	1	2	4
1	22	3	3	2	2	4	3	4	2	3	3	4	4	3.08333	4	4	4	4	4	5	4	4	4	4	5	4	4.16667	5	2	3	4	4	4	4	4	4	2	2	4	3.63636	4	2	3	1	2	2	2	1	3
1	19	4	4	4	4	4	3	3	4	5	2	4	5	3.83333	2	3	4	3	3	4	3	2	2	3	3	2	2.83333	4	4	5	4	4	5	1	4	4	3	2	4	3.72727	1	2	1	1	1	1	1	1	3
2	18	1	4	5	5	4	2	4	1	4	4	3	1	3.16667	4	2	2	2	4	4	4	4	4	4	5	4	3.58333	4	2	5	4	4	2	5	4	5	4	5	5	4.09091	2	2	1	3	2	3	2	1	3
2	18	3	3	2	2	4	3	3	4	4	5	4	5	3.5	1	3	4	4	4	5	4	4	3	4	2	2	3.33333	2	2	3	3	4	4	5	5	4	3	1	4	3.36364	3	1	1	2	1	2	3	1	2
2	19	2	2	2	1	3	2	5	4	4	4	4	2	2.91667	2	4	4	4	4	4	4	4	4	3	4	3	3.66667	3	2	4	2	5	4	4	4	4	2	2	4	3.45454	4	3	2	2	1	2	2	1	4
1	19	4	3	3	2	3	1	4	3	3	4	4	5	3.25	2	3	1	1	1	2	3	2	2	3	5	4	2.41667	5	4	5	5	4	5	5	4	4	2	4	4	4.45455	4	1	2	1	1	2	1	1	4
1	18	4	4	2	3	4	1	2	4	4	4	3	5	3.33333	3	3	2	3	3	2	4	3	3	2	3	2	2.75	2	1	4	3	4	4	4	4	4	4	3	2	3.18182	4	2	4	2	2	3	2	1	4
2	18	3	3	3	3	3	3	3	3	3	3	3	3	3	3	3	3	3	3	3	3	3	3	3	3	3	3	3	3	3	3	3	3	3	3	3	3	3	3	3	2	2	2	1	2	4	3	1	3
1	18	2	2	1	3	4	2	1	3	3	2	2	3	2.33333	4	3	2	4	4	4	4	4	3	4	5	4	3.75	4	2	2	2	5	4	5	4	4	4	2	4	3.45454	5	3	4	2	1	4	5	1	3
1	24	4	2	1	1	5	1	5	3	4	4	4	5	3.25	5	5	5	5	5	5	4	5	5	4	5	5	4.83333	2	1	5	4	5	5	5	5	5	4	2	5	4	5	1	3	1	1	2	2	1	1
2	23	1	5	1	1	4	1	2	3	5	5	2	5	2.91667	3	5	3	1	1	2	4	2	2	3	4	3	2.75	2	1	3	2	5	1	5	5	1	5	5	3	3	5	1	1	2	3	4	1	1	4
2	18	2	4	4	4	4	2	5	3	4	4	3	4	3.58333	4	3	2	4	4	4	3	4	3	4	3	2	3.33333	4	3	5	5	4	5	4	4	4	3	5	4	4.27273	3	2	4	2	2	3	2	2	3
2	21	4	1	1	3	4	2	4	3	1	3	2	4	2.66667	3	3	3	4	4	4	3	3	2	2	4	2	3.08333	3	2	4	3	4	4	3	3	4	4	3	2	3.18182	3	2	2	2	2	2	1	1	4
1	18	4	5	3	5	4	1	2	2	4	3	4	5	3.5	2	2	1	3	4	3	4	3	2	4	4	2	2.83333	4	3	5	3	4	2	5	4	5	3	2	5	3.81818	5	2	3	1	2	2	1	1	4
1	18	5	4	2	2	4	3	2	3	3	3	4	3	3.16667	4	4	4	3	5	5	5	4	3	4	3	3	3.91667	3	2	4	4	4	5	5	5	4	2	4	4	4	4	3	3	3	2	3	2	2	4
2	25	3	4	4	4	4	1	4	3	4	4	3	3	3.41667	4	3	3	4	4	3	3	3	2	3	3	3	3.16667	3	2	4	3	4	3	3	4	4	4	3	4	3.36364	3	2	3	2	3	3	2	1	3
2	19	2	4	2	1	4	2	3	2	4	4	5	5	3.16667	1	2	2	1	1	4	4	4	2	2	2	2	2.25	4	3	5	5	5	5	5	5	5	3	4	5	4.63636	5	1	3	1	3	2	3	1	5
1	19	1	3	2	3	4	2	2	2	4	4	3	5	2.91667	3	2	3	3	2	2	4	2	3	2	2	3	2.58333	4	3	5	4	4	5	4	4	4	4	4	5	4.18182	4	1	1	1	1	1	2	1	4
1	18	3	4	2	2	4	2	3	2	4	3	3	3	2.91667	3	4	2	3	3	3	2	4	2	3	3	2	2.83333	3	2	4	4	4	4	4	3	4	4	4	4	3.63636	4	3	3	1	3	3	2	2	4
1	19	3	3	4	4	4	2	2	2	3	4	3	2	3	3	3	3	2	3	3	2	4	2	2	2	4	2.75	3	2	4	4	4	4	4	4	4	3	3	3	3.54546	3	2	4	4	3	4	3	2	3
1	20	2	4	2	3	4	3	3	2	3	4	3	3	3	1	3	3	1	2	2	3	1	2	2	4	3	2.25	4	3	3	5	4	5	4	4	3	2	4	4	3.90909	3	2	3	2	3	2	1	1	4
1	19	5	2	1	1	3	2	1	1	4	2	5	3	2.5	2	4	2	1	4	4	2	4	5	4	4	2	3.16667	4	4	5	4	2	2	4	3	4	1	2	2	3.27273	5	1	4	3	1	2	1	1	5
2	18	2	4	4	3	4	2	1	3	2	4	4	4	3.08333	2	4	4	4	4	4	2	2	3	2	4	4	3.25	4	4	5	3	4	5	4	4	4	3	5	4	4.18182	4	1	3	3	2	2	2	1	4
2	19	4	3	3	2	3	3	4	3	3	2	4	5	3.25	1	2	1	1	1	1	1	1	1	2	3	1	1.33333	3	2	5	5	4	4	5	5	5	3	4	4	4.18182	3	1	1	3	1	1	2	1	2
1	19	2	5	4	3	5	2	4	4	5	5	5	1	3.75	2	4	2	1	1	4	2	2	2	2	2	2	2.16667	5	3	5	5	5	5	5	5	5	3	3	5	4.63636	3	2	4	5	2	1	2	2	4
1	21	2	2	5	1	3	2	4	2	3	3	2	3	2.66667	3	2	2	2	2	4	2	2	2	3	4	2	2.5	3	2	5	3	4	5	4	4	4	2	5	4	3.90909	5	1	3	5	1	4	1	1	5
1	19	4	2	1	4	4	2	4	3	3	3	4	4	3.16667	4	4	2	1	3	4	4	2	2	4	4	3	3.08333	4	3	4	5	5	5	5	5	5	5	4	4	4.45455	2	2	1	2	1	2	2	2	2
1	18	2	3	4	4	3	2	4	3	3	4	2	3	3.08333	2	1	4	3	4	5	5	4	4	3	4	5	3.66667	3	2	4	4	5	4	5	4	4	4	5	4	4	3	2	3	4	2	2	2	1	3
1	18	4	2	2	2	2	2	3	2	3	3	2	4	2.58333	2	2	2	2	2	2	2	2	2	4	4	2	2.33333	3	2	4	4	4	4	4	4	4	2	4	4	3.72727	4	2	2	2	2	4	1	2	4
1	21	2	3	3	3	4	4	5	3	3	4	3	4	3.41667	3	3	2	2	4	5	2	4	2	2	4	2	2.91667	4	2	5	4	5	4	4	3	4	4	5	5	4.09091	4	2	3	2	2	4	4	2	3
2	19	4	4	3	2	4	2	2	4	4	4	4	3	3.33333	2	3	4	4	2	3	4	4	3	3	2	4	3.16667	3	1	2	3	4	5	4	5	4	4	4	2	3.36364	4	2	2	2	2	3	4	1	3
1	21	4	4	3	3	4	2	4	3	3	3	4	5	3.5	2	3	2	2	2	4	2	3	2	3	2	4	2.58333	4	2	5	4	4	4	4	4	5	2	4	4	4	4	1	3	2	4	4	2	2	4
1	18	5	4	3	3	5	4	3	4	4	4	4	4	3.91667	1	3	4	1	1	4	4	1	2	2	2	3	2.33333	3	4	4	5	4	5	5	5	5	3	4	5	4.45455	5	2	3	2	2	4	1	2	4
1	20	4	3	4	4	4	3	1	2	3	2	5	5	3.33333	2	1	2	2	2	4	3	3	2	2	2	2	2.25	4	4	5	5	4	4	4	4	4	4	5	4	4.27273	5	2	1	1	2	4	2	1	4
1	24	4	4	1	1	4	2	5	3	4	4	4	5	3.41667	3	4	4	4	3	4	2	4	4	4	4	4	3.66667	4	1	5	5	2	5	5	4	5	4	5	4	4.09091	2	2	2	5	1	1	2	1	4
1	20	2	4	4	3	4	1	3	4	4	4	1	2	3	2	3	3	2	2	3	2	1	3	4	1	4	2.5	5	3	5	5	5	5	5	5	5	1	5	5	4.81818	5	1	3	4	2	4	2	2	4
1	22	4	3	4	4	4	2	3	3	3	4	4	3	3.41667	2	2	2	2	2	2	2	2	2	2	3	2	2.08333	4	2	4	4	4	4	4	4	4	3	4	4	3.81818	4	2	2	3	2	2	2	2	4
1	18	4	2	2	3	2	2	2	2	3	2	2	3	2.41667	5	4	3	5	4	5	4	4	3	4	2	2	3.75	3	2	2	5	5	5	4	5	5	4	2	4	3.81818	4	2	2	4	2	3	2	1	4
1	23	4	3	3	2	4	2	4	3	3	3	4	4	3.25	2	2	2	2	2	2	2	2	2	2	4	2	2.16667	4	3	4	4	4	4	4	4	4	2	4	3	3.81818	1	2	2	2	2	2	2	2	4
1	22	2	4	2	2	4	4	4	1	3	2	4	4	3	2	2	1	1	2	2	2	4	2	2	4	2	2.16667	3	2	4	4	4	4	4	3	5	3	4	4	3.72727	3	2	2	3	1	2	4	2	4
1	19	4	4	5	4	4	2	4	3	5	3	3	4	3.75	1	3	4	1	2	4	3	4	4	4	4	3	3.08333	3	2	4	3	4	2	5	4	5	2	3	4	3.54546	4	1	2	2	1	3	3	1	3
1	18	2	1	2	2	4	2	4	2	2	2	2	4	2.41667	2	4	3	3	2	4	2	4	4	3	3	2	3	3	1	5	5	4	4	3	4	5	4	3	5	3.81818	5	2	3	1	4	3	1	1	4
1	22	3	4	3	2	3	4	2	2	3	3	4	4	3.08333	2	4	2	2	2	2	2	2	3	3	4	4	2.66667	3	4	4	4	4	5	4	4	4	3	4	4	4	4	2	3	2	4	3	2	2	4
1	18	4	4	4	3	4	2	4	4	4	4	4	3	3.66667	4	4	2	4	4	5	4	4	4	2	3	2	3.5	4	2	3	4	4	4	4	4	4	3	3	3	3.54546	4	2	2	2	3	2	2	1	3
1	18	3	4	4	5	4	2	2	4	4	4	2	4	3.5	4	3	2	4	2	4	4	4	2	3	4	2	3.16667	3	2	4	4	4	4	4	4	4	2	4	2	3.54546	4	2	2	2	1	2	2	2	3
1	24	2	2	2	2	4	2	2	2	4	4	2	2	2.5	2	4	4	3	4	5	4	2	4	2	5	4	3.58333	4	4	4	4	4	4	4	4	4	3	4	4	4	5	3	3	2	3	4	2	1	4
1	22	3	3	3	3	4	2	2	3	4	3	3	5	3.16667	2	2	1	1	1	2	2	2	2	2	2	2	1.75	4	4	4	4	4	4	4	4	4	3	4	4	4	4	2	3	2	4	4	2	1	4
1	20	4	1	1	1	4	2	1	2	5	2	5	2	2.5	5	5	4	4	4	4	4	4	4	1	3	3	3.75	3	3	5	3	5	5	5	4	5	4	2	4	4	4	3	3	5	4	3	2	5	5
1	22	4	2	4	4	4	2	2	2	2	4	4	3	3.08333	4	4	4	5	5	4	5	5	4	4	5	4	4.41667	3	2	2	2	4	4	4	5	4	4	2	4	3.27273	4	1	3	4	1	3	5	1	3
1	21	2	1	1	1	4	2	4	2	3	4	2	4	2.5	3	4	2	2	4	4	4	4	3	3	3	2	3.16667	5	4	5	5	3	5	4	4	4	2	4	4	4.27273	4	2	3	3	4	4	2	2	2
1	22	4	5	5	4	5	2	1	4	4	5	5	5	4.08333	4	2	1	2	2	5	4	3	3	2	2	1	2.58333	3	2	4	5	4	2	4	4	5	3	2	2	3.36364	4	3	1	1	1	1	1	1	1
1	21	4	4	4	4	3	2	5	3	3	4	3	3	3.5	3	4	1	1	3	4	4	1	3	3	1	2	2.5	2	3	4	4	4	4	5	5	5	3	5	3	4	3	2	3	3	1	2	1	2	3
1	18	4	4	2	2	4	1	5	4	4	4	5	5	3.66667	1	2	1	1	1	2	2	2	2	2	2	2	1.66667	5	4	4	5	5	4	5	4	5	2	4	4	4.45455	5	1	1	1	1	2	1	1	3
1	18	5	5	5	4	4	1	2	4	5	3	4	2	3.66667	2	4	4	4	4	4	4	4	5	5	5	4	4.08333	2	1	2	5	4	5	3	4	1	4	5	3	3.18182	5	1	2	5	1	3	2	1	4
1	23	5	5	5	5	5	5	5	5	5	3	5	5	4.83333	2	3	2	2	2	1	3	3	2	2	2	1	2.08333	5	5	5	5	5	5	5	5	5	4	5	5	5	1	2	1	3	1	1	2	1	2
1	19	4	3	3	3	4	2	4	2	3	3	4	4	3.25	2	3	2	2	2	3	3	2	2	4	4	2	2.58333	4	4	5	5	4	5	4	4	4	4	5	4	4.36364	4	2	3	2	1	2	2	2	4
1	24	4	3	3	3	4	4	5	3	2	4	4	4	3.58333	1	4	2	2	2	4	2	4	2	2	4	3	2.66667	4	3	5	5	4	5	5	5	5	5	4	5	4.54545	5	3	2	2	1	1	1	1	4
1	18	4	2	4	3	4	2	4	4	1	2	4	4	3.16667	3	5	4	2	2	4	5	4	5	3	2	4	3.58333	4	2	4	3	5	4	4	5	5	5	2	4	3.81818	3	2	2	1	2	4	3	1	4
1	23	4	4	2	1	4	3	4	3	1	3	4	2	2.91667	4	2	2	4	4	4	2	4	2	2	2	2	2.83333	4	2	4	4	4	4	4	4	4	3	4	4	3.81818	5	2	2	4	4	4	1	1	4
1	25	3	4	3	2	4	2	5	3	4	3	4	5	3.5	5	4	4	5	3	4	2	3	2	4	2	2	3.33333	4	3	5	4	4	5	5	4	5	2	5	2	4.18182	3	3	3	2	2	2	2	1	4
1	19	3	4	2	2	4	2	2	2	5	3	4	3	3	3	4	3	2	4	3	4	3	3	4	4	4	3.41667	3	2	4	4	4	4	4	4	4	3	4	4	3.72727	4	2	3	4	4	3	1	2	3
1	23	5	4	1	2	4	2	5	3	4	4	4	5	3.58333	3	4	4	3	3	5	4	3	3	4	4	2	3.5	4	2	5	5	4	5	5	4	4	2	4	4	4.18182	5	1	1	1	1	2	2	1	5
1	18	4	5	3	4	5	2	4	2	2	4	4	4	3.58333	1	1	4	1	2	4	3	2	2	3	4	4	2.58333	3	1	3	4	4	5	4	4	5	2	1	4	3.45454	3	1	2	1	1	2	1	1	5
1	18	5	4	4	4	4	3	4	3	3	3	4	4	3.75	4	5	3	4	4	5	4	4	5	5	4	5	4.33333	5	2	3	4	3	4	5	5	5	4	3	3	3.81818	4	2	3	3	3	3	3	1	4
1	23	4	4	3	3	4	2	2	1	4	3	4	5	3.25	2	2	1	3	3	4	3	4	1	2	4	2	2.58333	5	2	5	5	4	5	4	4	4	1	5	5	4.36364	5	1	1	2	1	1	1	1	4
1	25	4	4	2	1	3	3	5	3	5	4	2	5	3.41667	4	4	4	4	4	4	5	5	4	4	4	4	4.16667	3	2	5	5	4	4	4	4	5	3	5	4	4.09091	4	2	5	3	2	2	3	1	2
1	18	4	3	2	1	2	2	1	3	3	3	2	3	2.41667	4	4	2	4	4	4	2	2	3	5	3	2	3.25	2	2	4	5	4	5	4	4	4	3	3	5	3.81818	5	2	3	1	1	1	1	1	3
1	22	3	2	2	2	2	2	3	3	4	4	4	4	2.91667	4	1	5	5	2	5	5	5	1	4	4	4	3.75	4	2	4	4	4	4	4	4	5	2	4	4	3.90909	5	2	5	2	3	4	5	1	2
1	24	4	2	2	2	4	2	2	4	3	3	4	4	3	2	3	2	2	2	2	2	4	2	2	3	3	2.41667	4	2	5	4	4	4	4	4	4	2	4	4	3.90909	4	2	3	3	4	2	2	2	2
1	24	4	4	2	4	4	3	3	4	4	3	3	3	3.41667	3	3	2	4	4	4	5	4	5	4	5	4	3.91667	3	2	4	4	4	4	4	4	5	3	2	4	3.63636	4	3	2	1	3	3	2	2	3
[truncated: 108 more columns]
